# Supplementary material for: The Gender Gap in the Relationship between Metabolic Syndrome and Restrictive Ventilatory Defects
Source: Nutrients. 2024 Aug 3;16(15):2548. doi: 10.3390/nu16152548 (PMC11314350; doi:10.3390/nu16152548)
Supplement: Supplementary file 1 [file nutrients-16-02548-s001.zip]

Archive with 1 entries (1 files):
- nutrients-3112570-supplementary.pdf
